# Supplementary material for: Application of the 2016 diagnostic approach for autoimmune encephalitis from Lancet Neurology to Chinese patients
Source: BMC Neurol. 2017 Nov 6;17:195. doi: 10.1186/s12883-017-0974-3 (PMC5674240; doi:10.1186/s12883-017-0974-3)
Supplement: Additional file 1: — Application of every criterion in the new approach in 10 paraneoplastic limbic encephalitis cases. 1 = YES, 2 = NO (XLSX 9 kb) [file 12883_2017_974_MOESM1_ESM.xlsx]

## Sheet: Sheet1
Additional file 1. Application of each criteria in the new approach in 10 paraneoplastic limbic encephalitis. 1=YES, 2=NO
case No.	pAE	dALE	dADEM	prNMDARE	dNMDARE	prBBE	dBBE	HE	Ab(-)prAE	dPNS	pPNS	autoanbody	tumor
1	1	2	2	2	2	2	2	2	2	1		none	lung cancer
2	1	1	2	1	2	2	2	2	2	1		none	lung cancer
3	1	2	2	2	2	2	2	2	2	1		（-）	lung cancer
4	1	2	2	2	2	2	2	2	2	1		（-）	lung cancer
5	1	2	2	2	2	2	2	2	2	1		Hu	lung cancer
6	1	2	2	2	2	2	2	2	2	1		（-）	lung cancer
7	1	1	2	2	2	2	2	2	2	1		Hu	lung cancer
8	1	2	2	2	2	2	2	2	2	1		（-）	teratoma
9	1	1	2	2	2	2	2	2	2	1		Ma2	non-hodgkin lymphoma
10	1	2	2	2	2	2	2	2	2	1		none	Small cell lung cancer
